# Supplementary material for: Deep Learning Based Automatic Ankle Tenosynovitis Quantification from MRI in Patients with Psoriatic Arthritis: A Feasibility Study
Source: Diagnostics (Basel). 2025 Jun 9;15(12):1469. doi: 10.3390/diagnostics15121469 (PMC12191622; doi:10.3390/diagnostics15121469)
Supplement: Supplementary file 1 [file diagnostics-15-01469-s001.zip]

Archive with 1 entries (1 files):
- diagnostics-3640687-supplementary.pdf
